# Supplementary material for: Gold Nanocone Array with Extensive Electromagnetic Fields for Highly Reproducible Surface-Enhanced Raman Scattering Measurements
Source: Micromachines (Basel). 2022 Jul 27;13(8):1182. doi: 10.3390/mi13081182 (PMC9332797; doi:10.3390/mi13081182)
Supplement: Supplementary file 1 [file micromachines-13-01182-s001.zip]

Archive with 1 entries (1 files):
- micromachines-1824510-supplementary.pdf
